# Supplementary material for: Multi-intervention integrated deworming strategy for sustained control of soil-transmitted helminths infections: a case study in Jiangsu Province, China
Source: Infect Dis Poverty. 2021 Sep 10;10:116. doi: 10.1186/s40249-021-00903-7 (PMC8434715; doi:10.1186/s40249-021-00903-7)
Supplement: Supplementary file 1 — Additional file 1. Data involved in this study. [file 40249_2021_903_MOESM1_ESM.xlsx]

## Sheet: Annual Data of STH Control
Annual Data of Multi-intervention integrated deworming strategy for sustainable control of soil-transmitted helminths in Jiangsu Province, China.
Year	1989	1992	1993	1994	1995	1996	1997	1998	1999	2000	2001	2002	2003	2004	2005	2006	2007	2008	2009	2010	2011	2012	2013	2014	2015	2016	2017	2018	2019
the Overall prevalence of soil-transmitted helminthiasis (%)	59.32	58.47	53.2	48	40	35	32	25	20.39	16.1	11.86	7.68	6.35	4.9668	3.53	2.92	1.74	1.79	1.44	0.85	0.84	0.54	0.33	0.31	0.23	0.13	0.18	0.17	0.12
Number of Medicine-taken in Jiangsu ( × 10000)	－	－	－	265.67	727.88	1015.99	975.66	986.23	721.39	615.52	473.28	412.96	489.49	480.45	418.04	399.31	327.51	340.43	310.2	322.91	270.28	212.2	159.56	70.22	9.8538	2.9663	0	0	0
Households with septic systems (%)	－	－	－	－	－	－	－	－	－	－	－	－	－	－	－	31.64	36.97	39.24	51.59	59.94	67.42	73.89	79.18	85.57	87.65	90.93	91.74	93.74	96.79
Medication coverage in rural areas(%)	－	－	－	5.02446	14.1696	19.6605	19.4579	20.0454	15.3715	14.3597	11.2051	10.0839	12.3306	12.3243	11.1294	10.8438	9.06118	9.59685	8.94526	10.4106	8.98107	7.24259	5.59962	2.53566	0.368991	0.114886	0	0	0

## Sheet: Prevalence of prefecture
Prefecture level of soil-transmitted helminthiases prevalence in 1989, 2002, 2015, and 2019 in Jiangsu Province, China(%)
Prefectures	Prevalence in 1989	Prevalence in 2002	Prevalence in 2015	Prevalence in 2019
Suqian	81.85	22.64	2.03	0.452
Lianyungang	74.89	14.89	0.64	0.47
Xuzhou	71.82	9.05	0.31	0.57
Huai'an	71.33	3.58	0.19	0.47
Nantong	68.5	7.81	0.12	0.2
Taizhou	67.88	12.28	0.45	0
Suzhou	65.64	3.17	0.56	0.023
Yancheng	60.55	6.34	0.21	0.09
Yangzhou	57.12	6.52	0.34	0.04
Nanjing	54.21	6.57	0	0.01
Zhenjiang	49.3	5.95	0.06	0.07
Wuxi	46.03	10.42	0.37	0
Changzhou	43.39	1.53	0.26	0.04
